# Supplementary material for: PRONAME: a user-friendly pipeline to process long-read nanopore metabarcoding data by generating high-quality consensus sequences
Source: Front Bioinform. 2024 Dec 20;4:1483255. doi: 10.3389/fbinf.2024.1483255 (PMC11695402; doi:10.3389/fbinf.2024.1483255)
Supplement: Supplementary file 1 [file Table2.xlsx]

## Sheet: RRN1
Supplementary material 4. Chemistry, number of raw sequencing reads and length vs. quality scatterplots for each sequencing assay performed in this work.
Assay name: RRN1
Chemistry:	R10.4.1
Simplex reads:	211067
Duplex reads:	18824
Simplex reads:										Duplex reads:
Combined simplex + duplex reads

## Sheet: RRN2
Supplementary material 4. Chemistry, number of raw sequencing reads and length vs. quality scatterplots for each sequencing assay performed in this work.
Assay name: RRN2
Chemistry:	R10.4.1
Simplex reads:	214384
Duplex reads:	28063
Simplex reads:										Duplex reads:
Combined simplex + duplex reads

## Sheet: RRN3
Supplementary material 4. Chemistry, number of raw sequencing reads and length vs. quality scatterplots for each sequencing assay performed in this work.
Assay name: RRN3
Chemistry:	R10.4.1
Simplex reads:	259499
Duplex reads:	36837
Simplex reads:										Duplex reads:
Combined simplex + duplex reads

## Sheet: RRN4
Supplementary material 4. Chemistry, number of raw sequencing reads and length vs. quality scatterplots for each sequencing assay performed in this work.
Assay name: RRN4
Chemistry:	R10.4.1
Simplex reads:	231906
Duplex reads:	15883
Simplex reads:										Duplex reads:
Combined simplex + duplex reads

## Sheet: RRN5
Supplementary material 4. Chemistry, number of raw sequencing reads and length vs. quality scatterplots for each sequencing assay performed in this work.
Assay name: RRN5
Chemistry:	R9.4.1
Simplex reads:	217600
Duplex reads:
Simplex reads:

## Sheet: RRN6
Supplementary material 4. Chemistry, number of raw sequencing reads and length vs. quality scatterplots for each sequencing assay performed in this work.
Assay name: RRN6
Chemistry:	R9.4.1
Simplex reads:	324045
Duplex reads:
Simplex reads:
