# Supplementary material for: PRONAME: a user-friendly pipeline to process long-read nanopore metabarcoding data by generating high-quality consensus sequences
Source: Front Bioinform. 2024 Dec 20;4:1483255. doi: 10.3389/fbinf.2024.1483255 (PMC11695402; doi:10.3389/fbinf.2024.1483255)
Supplement: Supplementary file 6 [file Table4.xlsx]

## Sheet: Feuil1
Supplementary material 7. Average sequence accuracy achieved using PRONAME and two other previously published Nanopore-dedicated pipelines, Natrix2 and MeTaPONT.
Assay_name	PRONAME	Natrix2	MeTaPONT
RRN1	99.5451	96.9796	94.0311
RRN2	99.4474	97.0501	94.4655
RRN3	99.5357	96.6023	95.9486
RRN4	99.2347	95.3886	94.3041
Mean	99.4407	96.5052	94.6873
Standard deviation	0.144228	0.769891	0.859751
