# Supplementary material for: PRONAME: a user-friendly pipeline to process long-read nanopore metabarcoding data by generating high-quality consensus sequences
Source: Front Bioinform. 2024 Dec 20;4:1483255. doi: 10.3389/fbinf.2024.1483255 (PMC11695402; doi:10.3389/fbinf.2024.1483255)
Supplement: Supplementary file 7 [file Table1.xlsx]

## Sheet: Supplementary material 1
Genome_Accession	Copy_Count
CP049767.1	1
NZ_LT603678.1	6
NZ_CP039791.1	8
OZ026458.1	1
CP048617.1	6
CP017747.1	7
NZ_CP007771.1	3
NZ_CP038641.1	1
NZ_CP065382.1	6
CP115430.1	2
NZ_CP022189.1	3
CP142171.1	5
CP074208.1	7
CP136519.1	1
NZ_CP095102.1	5
NZ_CP064232.1	8
NZ_CP033362.1	2
CP011318.1	2
CP054511.1	12
NZ_CP066774.1	7
NZ_AP019721.1	6
AP025568.1	3
NZ_CP065624.1	7
NZ_CP034754.1	8
NZ_CP092365.1	2
OY761445.1	3
NZ_CP033604.1	10
CP059362.1	3
HG992745.1	11
NC_014831.1	2
CP027342.1	7
CP058212.1	8
CP054083.1	3
NC_018290.1	4
CP116394.1	4
NZ_CP007585.1	1
AP028119.1	7
CP028734.1	7
CP086345.1	2
NC_019682.1	3
NZ_CP033176.1	2
CP054325.1	7
CP088887.1	7
OY829999.1	1
CP056867.1	7
NZ_CP071090.1	3
CP025997.1	1
OY282363.1	1
NZ_CP092179.1	5
CP024847.1	4
CP123680.1	7
NZ_LR822008.1	6
NZ_CP045741.1	7
NZ_CP060159.1	2
CP144769.1	1
AE016795.3	8
OY760109.1	1
CP059176.1	6
CP062761.1	7
NZ_AP027971.1	7
CP030741.1	8
NZ_CP148236.1	3
NZ_AP026821.1	7
CP029698.1	3
CP026006.1	1
NZ_CP041854.1	1
AP009386.1	1
NZ_LS483424.1	3
OX346405.1	7
CP098482.1	6
CP086159.1	3
CP028548.2	8
CP039721.1	14
CP054139.1	2
CP097332.1	1
NZ_CP129931.1	1
CP023269.1	6
NZ_LR699166.1	2
NZ_CP013293.1	6
NZ_AP022934.1	13
CP007701.1	1
CP099874.1	7
CP065312.1	5
CP034442.1	4
OW011623.1	4
NZ_CP124652.1	4
CP098724.1	7
CP002422.1	4
CP066704.1	6
NZ_CP150243.1	13
CP093445.1	7
CP124886.1	4
CP039293.1	4
CP148110.1	10
CP007273.2	7
NZ_CP053991.1	13
CP130780.1	1
NZ_CP021971.1	8
CP066276.1	3
CP003386.1	7
CP067668.1	8
NZ_CP061005.1	5
CP079991.1	7
CP035648.1	6
CP047971.1	5
CP015951.1	3
CP061239.1	7
CP042692.1	2
CP030369.1	1
CP117054.1	11
AP022380.1	8
CP073562.2	2
NZ_CP130602.1	2
CP145187.1	8
NZ_CP098118.1	1
CP073804.1	5
NZ_CP036378.1	2
CM001148.1	2
NZ_CP107320.1	8
CP042934.2	7
NZ_CP103191.1	5
NZ_CP035228.1	8
CP046393.1	4
NZ_CP046401.1	2
NZ_CP015531.1	6
NZ_CP104583.1	4
CP047785.1	6
NZ_CP041122.1	7
NZ_CP103433.1	1
NZ_CP016923.1	8
CP015765.1	3
NC_017847.1	6
NZ_JAKEZN010000003.1	1
CP010486.1	1
CP029208.1	2
OY288116.1	2
CP085941.1	1
CP053921.1	1
NZ_CP015345.1	5
CP126696.1	9
NZ_CP104397.1	8
NZ_CP010066.1	2
OW848850.1	8
NZ_CP047607.1	5
NZ_CP074348.1	9
NZ_ACUI01000001.1	3
NZ_CP043478.1	7
CP120267.1	3
NZ_LT984801.1	3
NZ_CP116962.1	4
CP131440.1	3
NZ_CP019046.1	2
NZ_CP115812.1	6
CP121659.1	3
CP009325.1	10
NZ_LR962013.1	4
NZ_CP079199.1	1
NZ_AP023408.1	7
CP120509.1	1
NZ_CP026090.2	1
NZ_CP110533.1	8
CP004046.1	6
NZ_OY760435.1	3
NZ_CP050764.1	7
NZ_CP027482.1	2
NZ_CP089222.1	1
NZ_CP015159.1	7
NZ_CP085093.1	5
CP104271.1	1
CP063049.1	19
NZ_CP026332.1	7
NZ_CP053073.1	2
CP050998.1	7
AP018538.1	4
CP074222.1	7
NZ_CP021053.1	3
NZ_CP027724.1	6
NZ_CP023595.1	1
LR217730.1	1
LT629692.1	1
NZ_CP087877.1	1
NZ_CP053315.1	11
NZ_CP022445.1	13
NZ_CP080056.1	7
NZ_CP086727.1	1
NZ_LR134512.1	7
CP101776.1	8
NZ_CP097900.1	7
NZ_CP081448.1	1
CP015033.1	4
NZ_CP030881.1	5
NZ_CP136113.1	5
CP048445.1	3
CP075186.1	4
NZ_CP060601.1	5
NZ_CP059558.1	6
CP043166.1	3
NZ_CP137505.1	4
NZ_CP086299.1	1
NZ_CP064060.1	9
CP148670.1	10
NZ_CP033190.1	2
NZ_LR134084.1	6
CP147520.1	6
CP100198.1	2
CP013688.1	6
CP106869.1	2
CP142241.1	7
NZ_CP033432.1	4
AP026788.1	7
NZ_CP067994.1	7
NZ_LR134326.1	3
NZ_CP091043.1	5
CP023711.1	13
OY760123.1	1
CP059190.1	1
NZ_CP066844.1	7
NZ_CP035974.1	14
CP050452.1	4
CP143633.1	9
LT629748.1	4
LR026961.1	1
CP058040.1	7
NZ_CP061565.1	6
NZ_CP148250.1	3
OY761515.1	1
CP017389.1	2
CP082714.1	7
OX335246.1	5
CP059432.1	3
NZ_LR782231.1	7
CP086173.1	6
OY762907.1	1
CP027412.1	7
CP054153.1	6
NZ_CM001474.1	6
NZ_CP030937.1	10
CP029954.1	7
CP022133.1	4
CP024675.1	8
NZ_CM002866.1	1
OW849082.1	8
CP088957.1	4
CP023525.1	7
CP050266.1	9
CP083678.1	1
OY282433.1	1
NZ_CP061379.1	1
CP123750.1	5
NZ_CP014941.1	5
CP094851.1	4
NZ_CP116044.1	7
NZ_LS483252.1	3
CP050508.1	8
CP031961.1	10
NZ_CP040532.1	1
NZ_CP118586.1	10
CP027226.1	2
CP030811.1	1
NZ_CP117436.1	6
CP066290.1	4
CP097160.1	2
CP087379.1	6
NC_011978.1	1
CP024489.1	7
CP008921.1	4
CP001100.1	1
CP003642.1	4
CP092123.1	5
CP061253.1	7
CP060103.1	7
CP094665.1	3
CP035904.1	5
NZ_CP029348.1	3
NZ_CP056089.1	4
CP031775.3	9
CM001162.1	2
CP090778.1	1
CP009885.1	2
NZ_LR778147.1	7
CP035476.1	7
NZ_CP062225.1	7
CP005998.1	7
CP073390.2	2
CP094479.1	8
CP004848.1	4
CP118274.1	8
NZ_CP130430.1	2
CP073632.1	4
CP042762.1	2
CP041612.2	5
CM002368.1	5
NZ_CP099338.1	7
NZ_CP108540.1	6
CP070895.1	15
NZ_CP009707.1	1
OV788644.1	1
NZ_CP048771.1	3
CP113237.1	5
JAOYTO010000015.1	1
NZ_CP063189.1	4
CP015593.1	6
NZ_CP109932.1	4
CP124410.1	7
NZ_CP031169.1	5
CP126952.1	7
NZ_AP022030.1	7
CP029036.1	7
NZ_CP019060.1	1
CP016985.1	2
NZ_CP010322.1	11
NZ_CP075754.1	4
NZ_CP103503.1	8
CP118088.1	6
CP074596.1	7
NZ_CP009279.1	10
NZ_CP011714.1	3
NZ_CP019302.1	3
NZ_CP015173.1	5
CP025149.2	4
NZ_CP071867.1	4
NZ_CP135095.1	4
NZ_CP048585.1	2
CP125374.1	5
NZ_CP014023.2	6
NZ_CP016565.1	7
NZ_CP103075.1	5
NZ_CP015415.1	12
NZ_CP011286.1	7
NZ_CP147660.1	7
NZ_CP048827.1	6
AM990992.1	5
CP009153.1	3
NZ_CP080070.1	7
CP096717.1	6
NZ_CP012678.1	6
NZ_CP142381.1	8
CP132660.1	8
CP120337.1	7
NZ_CP011528.1	6
CP131510.1	6
NZ_CP022701.1	9
CP068156.1	4
NZ_CP058180.1	8
NZ_AP024628.1	9
CP067006.1	2
NZ_CP026160.1	8
NZ_AP028087.1	1
NZ_CP050834.1	7
NZ_CP016379.1	7
CP096289.1	7
NZ_CP059572.1	5
NC_020888.1	4
CP136361.1	3
NZ_CP015229.1	7
NZ_CP058422.1	2
NZ_CP027552.1	7
OZ026542.1	4
CP017831.1	4
NZ_CP022273.1	8
NZ_CP028944.1	1
CP043422.1	1
NZ_CP021123.1	10
NZ_LR134340.1	7
CP011402.1	3
NZ_CP023665.1	8
LT629762.1	6
NZ_CP022515.1	3
NZ_CP109200.1	6
CP009209.1	3
NZ_CP080126.1	7
CP048273.1	3
NZ_CP094991.1	8
NZ_CP023907.1	8
NZ_CP059386.1	6
NZ_CP050648.1	6
NZ_CP137333.1	7
NZ_CP093841.1	3
CP040927.1	7
JAKFAN010000002.1	1
NZ_CP027366.1	7
CP075256.1	8
LR590465.1	6
NC_008593.1	10
NZ_CP065280.1	1
OY787469.1	1
CP043236.1	3
CP012366.1	6
CP049907.1	3
CP132288.1	7
CP045778.1	7
NZ_LR134154.1	7
CP116720.1	4
AP025466.1	1
CP081150.1	7
CP050280.1	8
CP100268.1	3
CP087821.1	4
CP056951.1	7
CP080000.1	6
CP024931.1	4
CP012608.1	7
CP070219.1	1
CP051672.1	7
NZ_CP060243.1	4
CP144853.1	1
CP113983.1	7
CP050522.1	6
CP016067.1	2
CP059260.1	1
OY762735.1	1
NZ_CP117450.1	5
CP051914.1	6
CP017459.1	6
OX335316.1	5
NZ_LR130509.1	6
CP028632.1	7
NC_011992.1	3
NZ_CP149712.1	1
CP086243.1	16
NZ_CP118842.1	6
CP023353.1	7
CP022203.1	4
CP024745.1	1
OY761157.1	4
CP051486.1	6
CP113797.1	3
NZ_CP072380.1	3
NZ_CP017039.1	2
CP081206.1	2
CP050336.1	8
CP137021.1	1
NZ_CP040360.1	2
CP084898.2	7
CP124970.1	7
NZ_CP028212.1	9
OY762549.1	1
CP083748.1	2
NZ_CP148134.1	7
CP020858.1	7
NZ_AP022590.1	1
CP090792.1	8
NZ_CP029604.1	3
NZ_LS483322.1	6
CP062901.1	7
CP035490.1	5
NZ_CP088607.1	7
CP034340.1	7
CP003470.1	2
CP061081.1	8
CP067752.1	8
NZ_CP123400.1	3
CP035732.1	1
NZ_CP029176.1	1
CP135918.1	4
NZ_LT962911.1	1
CP062473.1	5
CP139377.1	8
NC_009253.1	8
CP063865.1	8
CP062715.1	7
CP149400.1	7
NZ_CP056159.1	7
CP031845.1	3
CP118530.1	11
CP000975.1	1
NZ_CP127101.1	6
NZ_CP055009.1	7
NZ_LT904872.1	7
CP091998.1	7
NZ_CP035312.1	7
OY781972.1	3
CP003284.1	5
NZ_CP068724.1	14
NZ_LT671675.1	2
CP145513.1	7
NZ_CP030033.1	3
NZ_CP095465.1	3
NZ_CP094315.1	9
NZ_CP063445.1	3
JAKFAG010000002.1	2
LS999205.1	5
NZ_CP031425.1	2
NZ_CP124606.1	1
CP073460.2	2
AFXJ01000001.1	4
NZ_CP032817.1	7
CP118344.1	3
LR698985.1	10
CP000789.1	9
NZ_CP090428.1	6
CP149214.1	7
NZ_CP009535.1	3
CP011962.1	2
CM007717.1	6
CP113065.1	2
NZ_CP120719.1	11
NZ_CP006798.1	8
CP083016.1	8
NZ_CP042170.1	6
NZ_CP036518.1	9
NZ_CP017971.1	7
NZ_CP010150.1	7
NZ_CP031239.1	6
NZ_CP043562.1	8
CP120351.1	5
NZ_CP042412.1	2
NZ_CP011542.1	4
NC_012466.1	4
NZ_CP075824.1	4
CP099040.1	7
NZ_CP043804.1	6
CP129331.1	6
NZ_CP101986.1	5
CP088109.1	3
NZ_CP016393.1	9
CP025219.1	6
NZ_CP046113.1	4
NZ_CP015243.1	6
NZ_LR607356.1	1
CP094003.1	3
NZ_CP016635.1	3
CP031113.1	3
NC_017559.1	3
NZ_OY759718.1	9
CP120165.1	6
NZ_CP081290.1	10
NZ_CP013898.1	3
NZ_CP010206.1	7
NZ_AP024456.1	1
CP121557.1	6
CP009223.1	6
CP005094.1	6
NZ_CP079097.1	2
NZ_AP023306.1	7
CP091508.1	4
CP060638.1	5
NZ_CP047077.1	7
AP018194.1	4
CP100710.1	7
CP068226.1	8
CP064097.1	13
NZ_CP027380.1	7
CP039898.1	2
NZ_CP048469.1	2
NZ_CP017599.1	2
CP075270.1	8
NZ_CP082924.1	10
OY787483.1	2
AP018436.1	1
CP074120.1	7
NZ_CP028772.1	7
CP043250.1	7
NZ_CP050904.1	6
CP006728.1	4
CP000057.2	6
CP064339.1	6
CP002599.1	3
NZ_CP054363.1	7
CP075512.1	6
CP137823.1	4
CP009037.1	2
CP012622.1	1
CP070233.1	5
NZ_CP024885.1	8
NZ_CP086625.1	7
NZ_CP023735.1	2
NZ_CP081346.1	4
NZ_CP050476.1	1
CP049493.1	6
CP040755.1	7
NZ_CP027194.1	5
NZ_CP083888.1	7
CP079213.1	3
AP028031.1	7
NZ_CP020998.2	2
LR882493.1	7
CP043064.1	3
NZ_CP137403.1	8
NZ_CP093911.1	6
CP012194.1	6
LR216050.1	1
LT594504.1	7
NZ_CP097370.1	7
CP017715.1	3
CP077868.1	6
CP043306.1	3
CP012436.1	6
NZ_CP024699.1	5
CP082370.1	7
NZ_LR134224.1	7
CP076718.1	1
CP013828.1	4
CP071439.1	7
CP020872.1	7
AP026928.1	4
CP126104.1	9
OX335144.1	5
NZ_CP138367.1	7
CP059330.1	6
CP028460.1	4
NZ_CP062855.1	7
NZ_CP137217.1	7
NZ_CP118670.1	5
CP027310.1	7
NZ_CP030835.1	1
NZ_CP117520.1	7
CP054051.1	6
CP029852.1	7
CP028702.1	7
NZ_CP013408.1	1
NZ_CP071019.1	8
NZ_CP114783.1	1
CP023423.1	6
CP088855.1	7
NZ_CP140374.1	3
CP024815.1	7
NZ_CP018259.1	7
CP082426.1	7
NZ_CP029432.1	8
CP052948.1	6
CP139633.1	1
CP020928.1	9
NZ_CP025545.1	12
CP098450.1	7
NZ_CP083156.1	14
CP102334.1	10
NZ_CP114597.1	3
CP025779.1	2
CP068972.1	8
NZ_CP084548.1	2
CP030281.1	7
NZ_CP124620.1	3
CP003540.3	4
NZ_CP029246.1	8
NZ_CP150211.1	8
CP031673.1	6
NZ_CP098030.1	7
NZ_CP089399.1	8
CP108577.1	7
NZ_CP120733.1	15
CP090676.1	4
NZ_CP025359.1	3
CP109969.1	2
NZ_CP068552.1	12
NZ_CP056229.1	8
CP102148.1	4
CP133018.1	2
NZ_CP036532.1	1
NZ_CP031253.1	4
CP115863.1	3
NZ_CP030103.1	1
NZ_CP063515.1	7
CP074680.1	7
NZ_AP012333.1	2
NZ_CP096927.1	4
OY821647.1	1
CP042660.1	2
CP011790.1	7
CP142846.1	8
NZ_CP091648.1	1
CP110826.1	7
CP119564.1	8
NZ_CP009605.1	13
CP089515.1	6
CP114285.2	5
NZ_CP036346.1	6
NZ_CP063087.1	3
CP147697.1	5
CP026625.1	3
NC_017573.1	7
CP126850.1	8
NZ_CP073110.1	3
CP141268.1	3
NZ_CP104551.1	8
CP110398.1	7
NZ_CP048911.1	4
NZ_OY754453.1	7
NZ_CP075652.1	7
NZ_CP032459.1	5
NZ_AP024470.1	3
NC_011144.1	1
NZ_CP009177.1	1
NZ_AP018818.1	2
NZ_CP070373.1	8
NZ_CP011612.1	8
FM954973.2	1
CP026197.1	7
CP122963.1	2
NZ_LT629972.1	6
CP025047.1	12
NZ_AP024712.1	3
CP058459.1	2
LT963391.1	5
CP036220.2	1
NC_013928.1	5
CP026439.1	3
NC_017387.1	4
NC_020972.1	2
CP006742.1	10
CP095223.1	6
CP064353.1	6
NZ_CP011184.1	3
CP063203.1	2
CP097765.1	1
NZ_AP028413.1	3
CP065745.1	10
NZ_CP012576.1	3
CP126906.1	7
CP091336.1	6
NZ_CP045988.1	8
NZ_CP050490.1	5
CP068054.1	10
CP133950.1	6
NZ_CP071579.1	3
OY771529.1	1
CP036034.1	14
NZ_OY761553.1	3
NZ_CP051882.1	7
CP101930.1	10
CP125086.1	8
CP060708.1	7
CP004014.1	5
CP096187.1	8
NZ_CP049689.1	6
CP064167.1	7
CP033297.1	3
CP039968.1	8
NZ_CP054191.1	7
CP032147.1	1
CP075340.1	4
CP001277.1	3
NZ_CP029992.1	7
AP010918.1	1
NZ_CP028842.1	9
CP043320.1	4
NZ_AP024098.1	1
CP121199.1	7
CP034689.1	4
CP000127.1	2
NZ_CP121207.1	7
CP011300.1	2
CP002669.1	1
CP132372.1	6
NZ_CP023563.1	3
NZ_CP123749.1	6
CP100352.1	5
OY781124.1	1
NZ_CP024955.1	5
NZ_CP126058.1	8
CP047021.1	6
CP072845.1	10
CP015001.1	4
CP040825.1	3
CP017543.1	6
CP044284.1	5
CP077696.1	7
AP021905.1	4
CP043134.1	3
CP012264.1	7
LT976976.1	1
CP018935.1	14
NZ_CP102474.1	1
CP011114.1	9
CP076546.1	2
OY782088.1	7
CP013656.1	3
CP040397.1	7
CP083590.1	7
NZ_CP103866.1	4
NZ_CP061291.1	1
NZ_CP049143.1	2
CP012506.2	1
NZ_CP102716.1	5
NZ_CP017123.1	3
CP041789.1	1
LS483359.1	6
CP049377.1	6
CP052962.1	5
NZ_CP130849.1	6
NZ_CP018515.1	1
CP020942.1	2
CP029680.1	6
NZ_CP076126.1	6
AP022869.1	6
CP044098.1	8
NZ_CP107567.1	6
CP028530.1	10
CP019899.1	8
NZ_CP044106.1	6
CP012078.1	3
NZ_CP102288.1	5
NZ_CM001442.1	1
CP088683.1	7
CP029922.1	7
NZ_CP107809.1	6
CP056663.1	8
CP025793.1	1
NZ_CP072239.1	4
CP024643.1	8
NZ_CP018087.1	2
NZ_AP027728.1	2
NZ_CP114853.1	8
CP051384.1	7
NZ_CP145723.1	5
NZ_CP141594.1	6
NZ_CP028110.1	7
OY762447.1	2
CP083646.1	3
CP052776.1	7
CP051626.1	4
CP107441.1	8
CP090690.1	1
NZ_CP116012.1	10
NZ_CP024223.1	7
NZ_CP026765.1	7
NZ_CP113275.2	4
NZ_CP084376.1	10
CP103554.1	8
NZ_CP146687.1	7
CP102404.1	1
NZ_CP052356.1	8
NZ_LR778301.1	3
CP051198.1	2
NZ_CP029074.1	1
CP026999.1	4
NZ_CP051206.1	5
NZ_CP020336.1	7
NZ_CP113517.1	4
NZ_CP053748.1	7
NZ_CP096941.1	4
CP030351.1	4
CP139275.1	6
CP130537.1	6
NZ_CP114909.1	3
CP000873.1	1
CP077206.1	8
NZ_CP058599.1	1
NZ_CP098100.1	1
NZ_CP024037.1	1
NZ_CP120803.1	3
CP014316.1	7
NZ_CP113089.1	2
NZ_CP091904.1	4
NZ_CP035210.1	8
NZ_CP124262.1	6
NZ_CP037752.1	4
NZ_CP025429.1	8
NZ_CP006882.1	2
NZ_CP068622.1	11
CP102218.1	7
CP073319.1	1
NZ_CP125654.1	9
CP019167.1	6
NZ_CP096755.1	6
NZ_CP009191.1	1
NZ_CP033865.1	6
NZ_OU957226.1	5
CP119392.1	2
NZ_CP091476.1	14
CP110654.1	10
CP019409.1	7
NZ_CM002102.1	1
NZ_CP067044.1	5
NZ_AP014945.1	1
NZ_CP036174.1	7
CP057323.1	8
CP026453.1	3
NZ_CP069586.1	6
CP084064.1	5
CP025303.1	1
CP146375.1	7
OW969865.1	8
NZ_CP006696.1	2
NZ_CP095177.1	8
LR890323.1	8
CP141096.1	4
NZ_AP019796.1	1
NZ_CP075480.1	7
NZ_CP063157.1	9
NZ_CP069828.1	8
NZ_CP065699.1	7
NZ_CP012590.1	3
CP021416.1	3
NZ_CP011440.1	3
NZ_CP095419.1	2
NZ_CP042310.1	8
CP126920.1	6
CP029004.1	3
CP054828.1	7
NZ_CP119214.1	7
NZ_CP075722.1	7
CP121641.1	3
CP080419.1	8
CP089157.1	5
NZ_CP012832.1	2
CP088007.1	4
CP057137.1	7
CP059679.1	6
CP037440.1	6
CP025117.1	4
NZ_CP040965.1	1
CP031011.1	6
CP000141.1	4
CP006812.1	8
NZ_CP043274.1	7
NZ_CP049945.1	7
NZ_CP011254.1	7
NZ_CP076686.1	3
OY776636.1	11
NZ_CP017925.1	3
CP032403.1	4
CP090014.1	6
NZ_CP013796.1	6
NZ_AP024354.1	3
NZ_CP012646.1	3
AP014633.1	1
CP092556.1	6
CP002925.1	1
NZ_AP026896.1	10
NZ_CP126072.1	12
NZ_CP081430.1	1
NZ_LS483499.1	7
NZ_CP040779.1	2
NZ_CP082822.1	4
CP069516.1	4
CP007776.2	3
NZ_AP021859.1	4
CP095107.1	6
CP045690.1	7
CP033367.1	2
NZ_CP023391.1	5
CP066779.1	1
CP013670.1	2
CP097649.1	2
CP003889.1	14
CP065629.1	3
CP034759.1	5
CP045932.1	7
CP002739.1	5
OY782344.1	1
CP072673.1	8
NZ_CP038226.1	3
CP115015.1	7
NZ_CP127278.1	9
CP148427.1	7
NZ_CP051766.1	4
NZ_CP020896.1	3
NZ_CP126128.1	7
NZ_CP107581.1	6
CP016221.1	6
NZ_AP019306.1	5
CP072915.1	2
CP012092.1	3
CP049633.1	1
CP018763.1	5
NZ_CP065209.1	4
CP149819.1	2
CP076374.1	8
HE774682.1	4
NZ_CP132022.1	7
CP017613.1	3
NZ_CP107823.1	6
CP044354.1	5
CP013484.1	10
NZ_CP103694.1	7
CP012334.1	3
CP077766.1	14
NZ_CP133414.1	1
CP045746.1	6
CP013726.1	9
OY762461.1	5
NZ_CP049213.1	3
OY730441.1	1
CP126002.1	1
CP051640.1	6
CP010989.1	4
CP041859.1	1
CP128544.1	7
NZ_CP137115.1	4
LS483429.1	6
CP040709.1	4
LR962694.1	4
NZ_CP139657.1	7
CP129936.1	13
LT707063.1	5
NZ_AP025014.1	9
NZ_CP078738.1	11
NZ_CP040047.1	3
CP124657.1	4
NZ_CP102358.1	6
NZ_CP015848.1	2
CP050062.1	3
CP150248.1	7
NZ_CP072309.1	2
OY762275.1	2
CP020584.1	6
NZ_CP017007.1	5
CP084866.1	8
NZ_AP022519.1	8
CP052846.1	3
NZ_CP024051.1	8
CP021976.1	9
NC_022908.1	1
NZ_CP057463.1	7
NZ_CP026593.1	12
CP090760.1	4
NZ_CP025443.1	6
NZ_CP085596.1	1
CP104774.1	4
NZ_OY769918.1	3
NZ_CP115887.1	5
CP018031.1	5
NZ_CP021556.1	3
NZ_CP085838.1	4
CP031571.1	8
NZ_CP020406.2	5
NZ_CP022948.1	3
CP064983.1	1
CP142930.1	7
NZ_CP088147.1	2
CP134066.1	5
NZ_CP025257.1	2
CP109867.1	9
AP027244.1	5
CP015536.1	6
NZ_LR890277.1	8
NZ_CP024107.1	13
CP046406.2	4
NZ_CP058669.1	1
CP104588.1	4
NZ_CP063171.1	1
CP079818.1	4
CP135458.1	7
NZ_CP038972.1	6
NZ_CP026649.1	10
AP028636.1	5
NZ_CP096583.1	4
CP103438.1	1
CP016928.1	7
NZ_OX636706.1	7
CP074539.1	8
NZ_CP037822.1	12
OY764513.1	1
CP085712.1	13
NZ_CP032543.1	6
AP022207.1	7
NZ_CP121595.1	6
NZ_CP009261.1	7
NZ_LT991976.1	1
CP088021.1	1
NZ_CP060676.1	7
CP056001.1	5
NZ_CP122987.1	10
LR698953.1	4
AP027058.1	2
CP114183.2	11
CP085284.1	7
CP084134.1	5
CP052114.1	3
NZ_CP095247.1	8
NZ_CP064377.1	3
OY764327.1	7
CP110296.1	2
OY760198.1	2
LT984806.1	3
NZ_CP097789.1	6
CP116967.1	1
CP115817.1	4
CP080247.1	7
NZ_CP043530.1	6
CP026095.1	18
NZ_CP033749.1	1
NZ_CP011510.1	1
CP050769.1	7
NZ_AP024610.1	8
NC_014976.1	10
CP089227.1	5
CP092812.1	3
CP057207.1	7
CP026337.1	3
CP007790.1	4
NZ_AP021873.1	7
NZ_CP049773.1	2
CP033381.1	3
CP095121.1	8
CP021058.1	5
CP027729.1	6
AP019740.1	6
CP097663.1	8
CP001361.1	3
CP065643.1	11
CP034773.1	7
CP092384.1	13
CP033623.1	7
NZ_CP013866.1	3
NZ_CP071477.1	1
NZ_CP059329.1	6
OY771427.1	2
CP136118.1	5
AP014703.1	5
NZ_AP026966.1	7
CP060606.1	5
NZ_HG992751.1	11
NZ_CP041999.1	7
AP018162.1	2
NZ_CP040849.1	6
CP064065.1	4
LR134089.1	6
CP039866.1	4
NZ_CP029890.1	7
CP001175.1	5
OY787451.1	1
NZ_CP128926.1	7
CP000025.1	3
CP065457.1	8
CP034587.1	7
CP014890.1	5
CP002567.1	4
CP091048.1	8
CP097719.1	7
NZ_LT906464.1	6
CP003959.1	7
CP073893.1	5
CP002809.1	2
CP041873.1	1
LS483443.1	6
NZ_CP007426.1	7
CP049461.1	6
NZ_CP065037.1	1
CP149647.1	9
NZ_CP076210.1	11
CP075052.1	8
CP012162.1	8
NZ_CP034409.1	4
CP045574.1	2
AP025262.1	8
NZ_CP101222.1	7
NZ_CP018171.1	2
CP117199.1	7
NZ_CP073715.1	7
CP041687.1	3
NZ_CP019563.1	6
LS483257.1	3
CP021990.1	2
NZ_CP077174.1	5
CP052860.1	5
NZ_CP018413.1	3
NZ_CP076024.1	5
CP073949.1	7
NZ_CP045154.1	6
CP129764.1	8
OY763923.1	1
NZ_LR699007.1	7
NZ_CP044004.1	3
NZ_CP078566.1	7
NZ_CP019805.1	6
NZ_CP046546.1	6
NZ_CP102186.1	8
JAKFAI010000001.1	3
NZ_CP072137.1	3
NZ_CP047938.1	3
NZ_AP027626.1	7
NZ_CP052440.1	8
NZ_CP102428.1	5
NZ_CP015918.1	5
NZ_CP042659.1	2
CP128186.1	5
NZ_AP022347.1	2
NZ_CP020420.2	4
NZ_CP053832.1	4
CP130621.1	7
NZ_CP021812.1	1
CP020654.1	3
CP102060.1	5
NZ_CP019619.1	2
CP099529.1	2
NZ_LR890291.1	8
OZ023111.1	1
CP067509.1	8
NZ_CP113173.1	8
NZ_CP026663.1	3
OW848995.1	8
NZ_CP146585.1	7
NZ_CP025513.1	1
NZ_CP021384.1	2
NZ_CP085666.1	4
NZ_CP147977.1	4
NZ_CP026905.1	3
NZ_CP022776.1	3
NZ_CP115957.1	3
CP018101.1	5
NZ_CP080387.1	2
NZ_LR962158.1	4
CP107153.1	7
NZ_CP091560.1	7
CP032791.1	7
NZ_CP110678.1	2
NZ_CP025085.1	7
NZ_CP121851.1	10
CP015364.1	6
CP108545.1	6
NZ_CP058497.1	2
NZ_CP080629.1	10
NZ_CP091802.1	4
AP028464.1	7
CP016756.1	4
CP109937.1	4
NZ_CP059889.1	8
NZ_OX246690.1	12
NZ_CP064391.1	4
CP015606.1	1
NZ_CP052068.1	3
NZ_CP027869.1	4
CP116981.1	7
NZ_CP020048.1	7
NZ_CP063241.1	7
NZ_CP026719.1	8
FR687253.1	6
CP010327.1	8
CP103508.1	7
CP115831.1	8
CP074609.1	7
CP043739.1	7
CP021500.1	8
NC_007946.1	7
AP023427.1	7
NZ_CP091374.1	6
CP011719.1	3
CP054912.1	7
CP047198.1	4
CP143964.1	7
CP019307.1	4
CP046048.1	7
NZ_CP136258.1	7
CP026351.1	7
NZ_CP069484.1	1
CP014028.2	3
CP053092.1	1
CP025201.1	6
CP021072.1	6
NZ_CP095075.1	8
CP114253.1	6
CP027743.1	5
CP058613.1	6
NZ_CP063055.1	2
CP147665.1	6
NC_018691.1	2
NZ_CP032185.1	8
NZ_CP038856.1	8
CP084204.1	7
NZ_CP116803.1	6
CP115645.1	6
CP080075.1	7
CP022464.2	5
CP142386.1	8
NZ_CP033577.1	10
CP054726.1	8
NZ_CP013880.1	3
NZ_CP097859.1	1
NZ_CP071491.1	6
NZ_CP012730.1	11
JAKFAB010000001.1	1
NC_013654.1	7
NZ_AP014657.1	2
CP082859.1	2
CP060620.1	6
CP051989.1	6
NZ_AP025830.1	8
NZ_CP115225.1	4
NZ_CP071733.1	4
NZ_CP040863.1	6
CP058427.1	2
CP027557.1	4
NZ_CP017581.1	7
CP085168.1	1
NZ_CP075192.1	4
CP069600.1	7
CP084018.1	5
NZ_CP116617.1	5
CP022278.1	4
NC_020940.1	2
CP028949.1	7
CP033451.1	1
NZ_LN907827.1	7
CP002581.1	2
NZ_CP142208.1	7
LR134345.1	2
CP060192.1	8
AP019810.1	6
CP034843.1	7
CP003973.1	1
CP109205.1	6
CP065713.1	3
NZ_CP059157.1	3
CP092454.1	6
NZ_AP026794.1	7
CP123895.1	3
CP060434.1	6
NZ_LS483397.1	6
CP062976.1	4
CP093846.1	6
NZ_CP040677.1	7
NZ_CP127362.1	3
NZ_CP028529.1	12
CP007674.1	6
CP096155.1	6
NZ_LT992464.1	6
CP033265.1	3
CP098697.1	7
CP002395.1	1
CP039936.1	8
LR134159.1	7
CP097547.1	2
CP046980.1	3
CP034657.1	2
CP077850.1	7
CP003787.1	3
CP109019.1	7
NC_014500.1	7
NZ_LT905142.1	7
CP002637.1	4
CP014960.1	1
NZ_CP007254.1	7
CP040551.1	1
NZ_CP130761.1	1
AP026910.1	1
CP117455.1	6
NZ_CP126026.1	1
NZ_CP039516.1	9
NZ_CP097127.1	1
CP116305.1	2
LS483513.1	2
CP018661.1	7
NZ_CP034237.1	7
CP076272.1	7
OW704627.1	7
NZ_CP045410.1	1
NZ_CP123289.1	2
CP013382.1	1
NZ_CP103592.1	7
NZ_CP090970.1	2
NZ_CP071001.1	5
NZ_CP046802.1	10
CP014774.1	10
NC_016856.1	7
CP072385.1	2
NZ_CP104984.1	4
FR989755.1	1
NZ_CP019391.1	1
NZ_CP134704.1	2
NZ_CP103834.1	6
CP028217.1	10
NZ_CP018241.1	7
AP022595.1	2
CP097001.1	7
CP041757.1	10
NZ_AP022603.1	2
CP029609.1	10
NC_012969.1	2
CP162521.1	6
LS483327.1	6
NZ_CP046374.1	6
NZ_CP130817.1	1
NZ_CP045224.1	12
NC_015278.1	4
NZ_CP078636.1	1
NZ_CP016896.1	7
NZ_CP102256.1	5
LR962834.1	4
CP124555.3	2
NZ_CP085680.1	4
CP150146.1	10
NC_021172.1	1
NZ_CP147991.1	7
NZ_CP041337.1	6
CP125947.1	8
NZ_CP084530.1	11
NZ_CP010467.1	1
LT962916.1	2
NZ_CP053660.1	3
NZ_CP146841.1	7
NZ_CP115971.1	6
NZ_CP052510.1	8
NZ_CP018055.1	1
NZ_CP021640.1	6
CP039204.1	6
CP120668.1	5
NZ_CP042729.1	2
NZ_CP085922.1	1
NZ_CP011859.1	3
CP053894.1	7
NZ_CP140412.1	7
NZ_CP053902.1	1
CP009726.1	2
NZ_CP046188.1	2
NZ_LR962414.1	4
CP067337.1	7
NZ_CP045038.1	7
NZ_CP026491.1	7
LT904877.1	7
NZ_CP014168.1	3
NC_022806.1	4
NZ_CP110934.1	7
CP035317.1	7
NZ_CP013018.1	10
CP062058.1	8
NZ_CP025341.1	8
NZ_CP052082.1	3
CP136692.1	4
NZ_AP027268.1	2
CP030038.1	1
NZ_AP026118.1	7
CP041211.1	6
CP009298.1	3
CP074623.1	7
NZ_CP021454.1	7
NZ_CP086886.1	2
NZ_CP052324.1	8
LT615228.1	1
NZ_CP054866.1	5
CP104914.1	6
NZ_CP029042.1	7
CP019321.1	1
CP046062.1	4
NZ_CP053716.1	1
CP015192.1	4
CP130505.1	6
NZ_CP092780.1	7
NZ_CP080457.1	6
CP139243.1	8
NZ_CP091630.1	7
CP047454.1	4
CP103094.1	5
NZ_CP050979.1	1
AP027142.1	3
CP015434.1	6
NZ_CP027697.1	8
CP042175.1	1
CP017976.1	7
CP079716.1	5
CP041025.1	3
AP028534.1	7
CP075587.1	2
NZ_CP084158.1	5
CP016826.1	4
NZ_CP059959.1	7
CP074437.1	8
CP043567.1	3
NZ_CP006850.1	3
OY759909.1	1
NZ_CP021268.1	3
NZ_CP052138.1	8
NZ_LR134485.1	8
CP085610.1	1
CP104728.1	12
AP022105.1	7
NZ_CP063311.1	4
CP147921.1	5
NZ_CP097873.1	11
CP075829.1	4
NZ_CP090052.1	6
CP022720.1	6
AP024647.1	3
CP043809.1	1
CP012939.1	3
OY761674.1	1
NZ_CP064703.1	1
NZ_CP033833.1	4
NZ_CP091444.1	14
CP110622.1	2
CP016398.1	6
CP078138.1	7
CP059591.1	2
CP047268.1	4
NZ_CP137478.1	8
NC_002737.2	5
CP089311.1	3
CP058441.1	1
AP028348.1	3
CP084032.1	7
CP115473.1	5
CP028963.1	4
CP059833.1	4
NZ_CP006664.1	7
CP086574.1	6
CP052012.1	6
AP023069.1	4
NZ_CP064275.1	13
NZ_LR134299.1	7
CP116865.1	10
CP081295.1	2
CP087966.1	3
CP053404.1	7
NZ_CP034797.1	7
CP086816.1	2
NZ_CP045970.1	6
OW849483.1	8
NZ_CP060388.1	3
NZ_CP013950.1	9
CP125029.1	7
NZ_CP040691.1	1
CP058255.1	1
CP061840.1	3
NZ_CP117595.1	7
CP026235.1	8
CP082929.1	7
NZ_CP072953.1	8
NZ_CP040933.1	8
LR134173.1	3
NZ_CP117837.1	7
CP054368.1	7
CP097561.1	6
CP023498.1	1
CP038800.1	2
NZ_CP110016.1	7
CP022348.1	8
CP092282.1	3
CP002651.1	4
CP066933.1	2
CP137166.1	8
NZ_CP127190.1	5
CP034913.1	2
NZ_CP028357.1	2
NZ_CP027207.1	2
CP038372.1	7
CP060504.1	6
LR130528.1	4
NZ_CP029749.1	7
NZ_LS483467.1	7
NZ_CP065121.1	7
CP149731.1	12
CP039764.1	1
CP008894.1	3
NZ_CP008902.1	1
CP007744.1	7
NZ_CP121003.1	7
CP002465.1	4
NZ_CP092104.1	2
NC_003155.5	6
CP098767.1	2
CP077920.1	6
CP003857.1	4
CP148153.1	3
CP073791.1	8
AP029008.1	3
NZ_CP066085.1	7
CP041771.1	4
LS483341.1	4
NZ_CP007324.2	7
NZ_CP099497.1	6
CP118675.1	5
CP140807.1	3
NZ_CP130831.1	4
NZ_CP009866.1	7
NZ_CP127246.1	5
CM001377.1	3
NZ_CP098347.1	8
CP117525.1	5
NZ_CP035457.1	15
NZ_CP078650.1	1
NZ_CP093068.1	7
NZ_CP099739.1	9
NZ_CP102270.1	4
NZ_CP030178.1	2
NZ_CP014610.1	4
CP150160.1	10
NZ_CP134532.1	6
NZ_CP102512.1	6
NZ_AP017929.1	5
NZ_CP042743.1	2
CP041585.1	4
CP128270.1	7
NZ_AP022431.1	8
CP029437.1	8
NZ_CP077072.1	2
CP149359.1	7
NZ_CP018311.1	1
CP042977.1	8
CP148209.1	3
CP023008.1	5
NZ_OY726395.1	2
NZ_CP047594.1	7
NZ_CP013032.1	3
NZ_OY781939.1	4
NZ_CP102084.1	2
NZ_CP015574.1	7
NZ_CP046444.1	1
LR025108.1	1
CP129904.1	7
NZ_CP079856.1	2
NZ_CP041165.1	4
NZ_CP010295.1	5
NZ_CP072035.1	3
NZ_CP016966.1	3
NZ_CP078706.1	1
NZ_CP040015.1	3
CP039032.1	6
NZ_CP011687.1	3
NZ_CP054880.1	6
NZ_CP104868.1	4
NZ_AP022245.1	7
CP007012.1	7
CP150216.1	11
NZ_CP010537.1	3
NZ_CP053730.1	7
CP009554.1	6
NZ_LR962242.1	4
CP120738.1	2
NZ_CP141632.1	8
CP066015.1	2
NZ_CP011929.1	3
LT934425.1	1
CP003125.1	9
CP068557.1	12
AP017375.1	2
HE681097.1	6
CP036537.1	1
NZ_ACOJ01000001.1	1
CP134220.1	5
CP047710.1	7
NZ_CP084172.1	2
CP103350.1	10
CP130091.1	7
AP018767.1	6
NZ_CP059973.1	5
CP102200.1	7
AP017617.1	7
CP073301.1	13
CP135612.1	6
NZ_CP085564.1	1
NZ_CP026803.1	7
CP010411.1	3
CP075843.1	4
NZ_CP022674.1	13
NZ_CP053544.1	5
NZ_CP080285.1	4
NZ_LR962056.1	4
NZ_CP021524.1	5
CP011803.1	11
NZ_CP085806.1	7
CP004089.1	3
NZ_CP054936.1	7
NZ_CP081677.1	7
NZ_CP022916.1	8
NZ_CP109601.1	7
AP024903.1	8
CP135184.1	9
AP028362.1	3
NZ_CP091700.1	7
CP016654.1	4
CP074265.1	7
CP043395.1	7
AP027212.1	7
NZ_CP137734.1	6
OY759737.1	2
CP073115.1	4
AP028604.1	4
NZ_CP022488.1	4
NZ_CP109173.1	7
AP024475.1	7
NZ_CP065681.1	10
NZ_CP080099.1	8
NZ_CP108023.1	7
AP025867.1	8
CP143862.1	2
CP080401.1	1
CP015076.1	7
CP082943.1	5
NZ_CP060644.1	6
CP016468.1	2
NZ_CP106678.1	1
CP015318.1	2
CP058511.1	2
NZ_CP117851.1	7
CP011189.1	3
CP116693.1	2
NZ_CP101399.1	8
CP022362.1	3
NZ_CP116701.1	3
CP059903.1	2
NZ_LR134369.1	4
CP023754.1	6
CP054624.1	2
CP081365.1	2
CP022604.1	2
NZ_CP016048.1	2
CP058083.1	7
NZ_CP027221.1	7
CP026063.1	6
CP126249.1	4
NZ_CP072781.1	1
OY760408.1	1
NZ_LS483481.1	7
CP093930.1	6
NZ_LR216017.1	1
LT897836.1	1
CP086458.1	8
CP055588.1	8
NZ_CP149927.1	1
NZ_CP142106.1	9
CP035891.1	3
CP081179.1	4
CP065611.1	7
NZ_CP059055.1	7
NZ_CP028185.1	3
NZ_CP027035.1	1
CP003871.4	3
NZ_LS483295.1	2
CP137236.1	7
NC_008262.1	10
NZ_CP087188.1	6
NZ_CP098361.1	1
NZ_CP126110.1	11
NZ_CP008730.1	3
CP007572.1	7
NZ_CP054018.1	3
NZ_CP066341.1	3
CP065183.1	1
NZ_CP034321.1	8
CP118931.1	1
CP111110.1	4
CP102479.1	8
CM001633.1	2
NZ_CP067733.1	8
CP008964.1	1
NZ_CP035713.1	3
CP061296.1	1
NZ_CP061304.1	1
NZ_CP123615.1	6
NZ_CP007152.1	1
NZ_CP038022.1	7
CP140635.1	3
NZ_CP009694.1	3
CP030668.1	6
NZ_CP098175.1	8
NC_010511.1	6
CP042991.1	5
CP148223.1	3
NZ_CP120878.1	2
CP041841.1	1
NZ_LT999997.1	2
LS483411.1	6
CP087304.1	6
NZ_CP099567.1	2
CP118745.1	5
NZ_CP130901.1	7
NZ_CP098417.1	10
AP022921.1	14
CP146878.1	5
NZ_CP102340.1	7
NZ_CP099809.1	7
NZ_CP061118.1	7
NZ_CP042571.1	8
CP150230.1	11
NZ_CP104882.1	6
NZ_AP028930.1	4
NZ_CP010551.1	1
NZ_CP043963.1	2
CP148037.1	5
CP129490.1	1
CP117167.1	3
NZ_CP042813.1	2
CP088268.1	19
CP056248.1	7
LS974444.1	6
NZ_CP077142.1	5
CP024228.1	7
HG977522.1	6
CP035401.1	10
NZ_CP014252.2	6
NZ_OY760920.1	1
NZ_CP016794.1	1
NZ_CP013102.1	4
NZ_CP078534.1	7
CP093012.1	4
NZ_LT799040.1	7
NZ_AP015029.1	7
CP068813.1	7
LR962732.1	4
NZ_CP046514.1	4
CP123303.1	2
NZ_CP079926.1	2
NZ_CP075797.1	4
NZ_CP041235.1	4
CP031514.1	8
CP096946.1	4
NZ_CP043777.1	6
NZ_CP118139.1	5
NZ_CP074647.1	7
CP039102.1	6
NZ_CP011757.1	3
NZ_CP042627.1	7
NZ_CP085820.1	7
NZ_AP022315.1	4
CP099255.1	7
NZ_CP022930.1	6
NZ_CP053800.1	10
CP067235.1	7
CP036365.1	8
CP098105.1	1
NZ_CP142852.1	2
CP120808.1	3
CP004345.1	5
CP069777.1	8
CP124267.1	6
CP037757.1	1
CP068627.1	11
NZ_CP058651.1	7
NZ_CP073069.1	1
CP079800.1	2
CP135440.1	4
NZ_CP085392.1	12
NZ_CP026631.1	3
CP103420.1	8
CP016910.1	1
CP031328.1	4
CP000458.1	4
CP009196.1	1
NZ_OU912926.1	2
CP136832.1	7
NZ_CP021352.1	6
NZ_AP023279.1	3
NZ_CP129126.1	7
NZ_CP085634.1	1
OY781455.1	4
NZ_CP053614.1	7
NZ_CP022744.1	6
OY843766.1	1
CP009438.1	6
CM002107.1	1
CP047352.1	7
AP027040.1	1
NZ_CP137562.1	4
CP046202.1	2
CP104384.1	7
CP010053.1	10
NZ_CP028987.1	1
CP043465.1	6
CP074335.1	7
NZ_CP086598.1	4
NZ_LR134383.1	4
CP011445.1	3
CP042315.1	8
NZ_CP097771.1	14
AP022003.1	7
CP100497.1	8
CP013987.1	5
CP119219.1	7
AP024545.1	2
NZ_CP065751.1	4
CP142540.1	7
CP012837.1	4
CP079186.1	8
CP082771.1	7
OU745373.1	3
CP101889.1	6
CP047166.1	2
AP025937.1	4
NZ_CP016304.1	1
OY762964.1	3
NZ_LR216031.1	1
CP085080.1	8
NZ_CP049716.1	8
CP048558.1	2
CP017688.1	7
CP022190.1	1
NZ_CP104206.1	7
NZ_CP075307.1	8
CP074149.1	8
CP016538.2	9
CP043279.1	7
CP021040.1	4
CP027711.1	5
CP023582.1	1
NZ_CM001773.1	3
JAPVBX010000001.1	7
CP011259.2	7
NZ_CP132339.1	7
CP053302.1	1
CP022432.1	2
CP080043.1	10
CP024974.1	4
CP126077.1	8
CP081435.1	2
NZ_CP028441.1	9
CP082827.1	7
CP051957.1	6
CP138642.1	4
NZ_CP143084.1	5
NZ_CP022012.1	6
CP023396.1	7
NZ_CP023404.1	5
NZ_OW967966.1	7
CP087678.1	2
CP067981.1	7
CP133605.1	10
LR134313.1	4
CP060160.1	5
OW849195.1	8
CP066831.1	6
NZ_CP144718.1	8
NZ_CP028255.1	4
CP003941.1	4
NZ_CP059125.1	7
NZ_CP148177.1	3
NZ_CP027105.1	7
CP094964.1	1
NC_009482.1	1
CP062944.1	5
NZ_CP118699.1	10
NZ_CP086108.1	1
NZ_CP023218.1	1
CP103699.1	8
NZ_CP061132.1	6
NZ_CP030262.1	3
CP133419.1	7
NZ_CP150184.1	10
NZ_LT962954.1	1
NZ_DF260912.1	3
CP030496.1	6
CP117181.1	7
NZ_CP063916.1	8
NZ_CP007222.1	7
CP087132.1	6
NZ_CP099395.1	4
CP140705.1	7
CP031888.1	5
NZ_CP009764.1	3
NZ_CP067375.1	11
NZ_CP098245.1	2
NZ_CP120948.1	1
CP144164.1	4
NZ_CP068767.1	5
NC_016582.1	6
NZ_CP030076.1	8
FO203431.1	3
NZ_CP079940.1	4
CP029093.1	4
NZ_CP094358.1	3
CP113536.1	7
NZ_CP103560.1	8
NZ_CP093208.1	6
NZ_CP074661.1	7
NZ_CP062338.1	6
NZ_CP015900.2	6
CP029335.1	4
NC_012695.1	3
CP110799.1	5
CP150300.1	12
NZ_LN908213.1	15
NZ_AP024871.1	9
NZ_CP130543.1	6
NZ_CP009578.1	8
CP024056.1	7
CP057468.1	7
CP026598.1	12
CP128410.1	4
NZ_CP047492.1	2
CP099511.1	7
CP025448.1	7
CP068641.1	11
CP124281.1	17
NZ_CP046342.1	1
CP052189.1	8
LR778134.1	3
NZ_CP014322.1	5
NZ_CP079754.1	8
CP063362.1	2
NZ_CP041063.1	9
CP120394.1	7
CP063604.1	6
CP029149.1	3
CP032734.1	3
NZ_CP041305.1	13
CP009452.1	1
NZ_AP024685.1	6
NZ_CP043847.1	6
NC_022532.1	5
CP120636.1	2
CP091737.1	3
CP035043.1	6
NZ_CP011827.2	2
CP099325.1	8
CP003023.1	3
NZ_CP015286.1	8
CP036435.1	8
CP063176.1	1
CP094046.1	3
NZ_AP028386.1	3
NZ_CP084070.1	5
CP069847.1	8
NZ_CP016678.1	4
CP037827.1	12
CP006957.2	6
OZ014518.1	1
NZ_CP020030.1	10
NZ_CP054592.1	3
CP032548.1	4
[truncated: 113,220 more rows]
